# Supplementary material for: The quality and reliability of short videos about uremia on Bilibili and TikTok in China: A cross sectional study
Source: Medicine (Baltimore). 2026 Feb 6;105(6):e47543. doi: 10.1097/MD.0000000000047543 (PMC12885744; doi:10.1097/MD.0000000000047543)
Supplement: Supplementary file 1 [file medi-105-e47543-s001.xlsx]

## Sheet: Sheet1
Supplementary table 1. Evaluating the quality and reliability of short videos about uremia on Bilibili and TikTok: A cross-sectional content analysis by Ying ying Hang, His quan Hsu, Man Lu, Lu Bai and Jun Qian in DIGITAL HEALTH
Video ID	Video length(s)	Likes	Collections	Comments	Shares	Type of uploaders	GQS score	mDISCERN score	platform	Epidemiology	Etiology	Symptoms	Diagnosis	Treatment	Prevention
1	88	42717	15051	1014	43792	Specialists	3	3	TikTok	1	1	0	0	1	1
2	101	4101	640	1393	1343	Specialists	3	3	TikTok	1	1	1	0	1	1
3	84	5811	1628	401	8107	Specialists	3	2	TikTok	0	1	1	1	1	1
4	325	168	76	5	37	Non-specialists	4	3	TikTok	1	1	1	1	1	0
5	6	17559	5774	2077	41698	Specialists	2	2	TikTok	0	1	1	0	1	1
6	24	1905	438	562	649	Specialists	3	2	TikTok	0	0	0	0	1	0
7	21	50821	3182	15812	115662	Non-specialists	3	2	TikTok	0	0	1	0	1	1
8	139	8697	2529	5244	3177	Specialists	3	2	TikTok	0	0	1	0	0	0
9	191	1533	808	118	1530	Specialists	3	2	TikTok	0	1	1	0	1	1
10	10	26810	9246	3969	73937	Specialists	2	2	TikTok	0	1	0	0	0	0
11	193	6021	785	91	1185	Specialists	3	3	TikTok	1	1	1	0	0	1
12	196	318186	157728	3735	207896	Specialists	3	2	TikTok	0	1	0	0	0	1
13	575	7317	1055	649	8085	Individual users	1	2	TikTok	0	0	0	0	1	0
14	36	82441	7861	36888	323875	Non-specialists	3	2	TikTok	0	0	1	0	1	1
15	114	14941	1232	1708	2809	Individual users	2	2	TikTok	0	0	1	0	1	0
16	18	18073	3602	5516	4045	Individual users	1	2	TikTok	0	0	0	0	1	0
17	82	1639	746	242	586	Specialists	3	3	TikTok	1	0	0	0	1	1
18	122	72806	7033	8485	16090	Individual users	2	2	TikTok	0	0	1	1	1	0
19	190	105	48	17	704	Individual users	2	2	TikTok	0	0	0	0	1	0
20	35	21192	5111	2354	7459	Specialists	3	2	TikTok	0	0	1	0	0	0
21	415	73000	30220	4261	12222	Specialists	4	3	TikTok	0	0	1	1	1	1
22	250	97411	41380	9227	376738	Non-specialists	3	2	TikTok	0	1	1	0	1	1
23	45	209167	103976	8002	735018	Specialists	3	2	TikTok	0	1	0	0	1	1
24	14	9312	2420	577	1910	Specialists	3	2	TikTok	0	0	1	0	0	0
25	395	1292	1937	127	1165	Non-specialists	3	2	TikTok	0	0	0	0	1	0
26	155	3600	221	234	318	Individual users	2	2	TikTok	0	0	1	0	1	0
27	180	1231	418	75	245	Specialists	4	2	TikTok	0	1	0	0	0	0
28	78	29272	4022	18032	70098	Individual users	2	2	TikTok	0	0	1	1	1	0
29	46	46970	1818	13733	20251	Individual users	2	2	TikTok	0	0	1	1	1	0
30	35	96741	12610	21475	461893	Non-specialists	3	2	TikTok	0	0	1	0	1	1
31	307	23591	4737	4990	4313	Specialists	3	3	TikTok	1	0	0	0	1	0
32	522	36634	4453	4063	17266	Individual users	1	2	TikTok	0	0	0	0	1	0
33	5	26331	2296	1798	31726	Specialists	2	2	TikTok	0	0	1	0	1	1
34	134	8985	1353	677	2855	Individual users	2	2	TikTok	0	1	1	1	1	0
35	25	6190	2185	1345	46144	Non-specialists	3	2	TikTok	0	0	1	0	1	1
36	36	38416	10749	4146	102193	Specialists	3	3	TikTok	0	1	0	0	0	1
37	117	2014	1454	235	1971	Specialists	3	2	TikTok	0	0	0	1	1	0
38	76	9329	3831	747	3526	Specialists	3	2	TikTok	0	0	1	0	1	1
39	241	153477	48405	6487	68798	Specialists	4	3	TikTok	0	1	0	0	1	1
40	35	68901	8199	12714	52052	Specialists	3	3	TikTok	0	1	0	0	0	1
41	18	30366	8431	11537	161503	Non-specialists	2	2	TikTok	0	1	0	0	1	1
42	241	83131	12253	21249	208370	Individual users	2	2	TikTok	0	0	0	0	1	0
43	82	25137	3083	3499	12428	Individual users	2	2	TikTok	0	0	0	0	1	0
44	216	81636	22047	22635	437832	Non-specialists	3	2	TikTok	0	1	1	0	1	1
45	123	38363	10541	3491	81205	Individual users	2	2	TikTok	0	1	1	0	1	1
46	54	6007	3156	906	24016	Specialists	3	2	TikTok	0	1	0	0	0	1
47	229	9794	2487	2308	4697	Individual users	2	2	TikTok	0	1	1	0	1	0
48	6	7058	1231	1151	15740	Non-specialists	2	2	TikTok	0	0	1	0	1	1
49	146	4632	809	1217	721	Individual users	2	2	TikTok	0	0	1	1	1	0
50	131	136872	7119	42443	59650	Individual users	2	2	TikTok	0	1	1	0	1	0
51	31	40915	7950	7252	210117	Non-specialists	3	2	TikTok	0	0	1	0	1	1
52	77	5910	1892	182	1322	Specialists	3	2	TikTok	0	1	1	1	1	1
53	33	126454	54658	9758	542297	Specialists	3	3	TikTok	0	1	0	0	0	1
54	333	94250	11852	15498	35766	Individual users	2	3	TikTok	0	1	1	1	1	0
55	19	6624	987	1676	1868	Individual users	1	1	TikTok	0	0	0	0	1	0
56	200	44110	8036	22987	74439	Individual users	2	2	TikTok	0	0	0	0	1	0
57	177	41031	2206	7696	13703	Individual users	2	2	TikTok	0	0	0	0	1	0
58	78	6005	791	2316	989	Individual users	2	2	TikTok	0	1	0	0	0	0
59	16	10872	4191	1594	83821	Non-specialists	2	2	TikTok	0	1	0	0	1	1
60	13	187000	11000	35000	56000	Non-specialists	2	2	TikTok	0	0	1	0	1	0
61	41	689	657	23	1202	Specialists	3	2	TikTok	0	1	0	0	1	1
62	710	68128	6652	14791	12491	Individual users	2	2	TikTok	0	0	1	0	1	1
63	209	22503	12014	1137	18501	Specialists	3	3	TikTok	0	1	0	0	0	1
64	107	12760	6621	207	4654	Specialists	3	2	TikTok	0	1	1	1	1	1
65	57	1542	314	118	841	Individual users	2	2	TikTok	0	0	1	0	1	0
66	122	4602	727	161	1068	Non-specialists	3	2	TikTok	1	0	0	0	1	0
67	196	131917	57008	12960	175586	Non-specialists	3	2	TikTok	0	1	1	0	1	1
68	116	4334	498	32	346	Specialists	3	2	TikTok	0	1	1	0	1	1
69	148	5797	1285	1620	1801	Individual users	2	2	TikTok	0	1	1	1	0	1
70	118	6478	951	1680	800	Individual users	2	2	TikTok	0	0	0	0	1	0
71	47	31346	17834	1835	196270	Specialists	3	2	TikTok	0	1	0	0	1	1
72	23	13679	2340	4127	160523	Non-specialists	3	2	TikTok	0	0	1	0	1	1
73	15	2538	148	2093	178	Individual users	2	2	TikTok	0	0	0	0	1	0
74	28	4810	1432	739	1872	Specialists	3	2	TikTok	0	0	1	0	0	0
75	349	6715	2188	290	867	Specialists	4	2	TikTok	0	1	0	0	1	0
76	130	288340	64118	9059	150735	Non-specialists	3	2	TikTok	0	1	0	0	0	1
77	207	3814	1406	874	6660	Individual users	2	2	TikTok	0	1	1	0	0	1
78	362	103156	14090	15517	47644	Individual users	2	2	TikTok	0	1	1	1	1	0
79	575	12594	5984	348	2175	Non-specialists	3	2	TikTok	0	0	0	0	1	0
80	93	556	167	21	294	Individual users	2	2	TikTok	0	1	1	0	1	0
81	9	71561	6060	23356	213844	Non-specialists	2	2	TikTok	0	0	0	0	1	1
82	181	147069	28462	13131	164947	Specialists	3	2	TikTok	0	1	1	1	1	1
83	16	86738	24102	22204	309162	Non-specialists	2	2	TikTok	0	1	0	0	1	1
84	854	4302	488	854	700	Non-specialists	2	2	TikTok	0	1	1	0	1	0
85	101	5566	756	495	1416	Individual users	2	2	TikTok	0	0	0	0	1	0
86	300	50332	6497	1180	7027	Specialists	3	2	TikTok	0	1	0	0	1	1
87	153	12161	5334	274	15011	Specialists	3	2	TikTok	0	1	1	0	1	1
88	35	1921	333	317	545	Specialists	3	2	TikTok	0	0	0	0	1	0
89	124	15439	5247	428	6241	Specialists	3	2	TikTok	0	1	0	1	1	1
90	15	38248	2388	6525	3742	Individual users	2	2	TikTok	0	0	0	0	1	0
91	147	150598	8995	7552	16107	Individual users	2	2	TikTok	0	0	1	0	1	1
92	58	582	188	148	279	Specialists	3	2	TikTok	0	0	1	0	0	0
93	191	109536	1985	13949	17081	Individual users	2	2	TikTok	0	0	1	0	1	0
94	77	7151	689	1646	2451	Individual users	2	2	TikTok	0	0	1	1	1	0
95	263	41807	6801	5124	46890	Non-specialists	3	2	TikTok	0	1	1	0	1	0
96	15	32434	1708	10377	9764	Individual users	2	2	TikTok	0	0	0	0	1	0
97	8	58923	1944	5669	33880	Individual users	2	2	TikTok	0	0	1	0	1	0
98	96	2769	853	1129	2835	Non-specialists	2	3	TikTok	1	0	0	0	1	0
99	34	21569	3403	2112	123982	Non-specialists	3	2	TikTok	0	1	0	0	1	1
100	835	389	32	80	111	Non-specialists	2	2	TikTok	0	1	1	0	1	0
101	221	2962	768	329	1006	Individual users	2	3	TikTok	0	1	1	1	1	1
102	60	4577	624	3331	11133	Individual users	2	2	TikTok	0	1	0	0	0	1
103	34	11268	2914	1806	60405	Non-specialists	3	2	TikTok	0	0	1	0	1	1
104	37	22221	4256	9428	167343	Non-specialists	3	2	TikTok	0	0	1	0	1	1
105	218	10941	1877	106	1224	Specialists	3	2	TikTok	0	1	1	1	1	1
106	53	72002	12685	17841	66480	Non-specialists	2	2	TikTok	0	1	1	1	1	0
107	21	2816	676	687	1193	Specialists	3	2	TikTok	0	0	0	0	1	0
108	47	14245	12451	818	35062	Non-specialists	2	2	TikTok	0	1	1	0	1	0
109	381	8321	3881	231	1075	Specialists	4	4	TikTok	0	1	0	0	0	1
110	126	3767	567	1101	604	Individual users	2	2	TikTok	0	0	1	1	1	0
111	33	19294	3561	2020	66782	Non-specialists	3	2	TikTok	0	0	1	0	1	1
112	83	54895	26494	2522	77267	Specialists	3	2	TikTok	0	0	0	0	0	1
113	38	62081	12181	13967	207650	Non-specialists	3	2	TikTok	0	0	1	0	1	1
114	8	2845	376	1289	403	Individual users	2	2	TikTok	0	0	0	0	1	0
115	239	20211	2269	2770	194	Individual users	2	2	TikTok	0	1	1	1	1	0
116	125	3708	318	731	391	Individual users	2	2	TikTok	0	0	0	0	1	0
117	138	3211	531	53	900	Specialists	3	3	TikTok	1	1	1	1	1	1
118	16	41387	15405	8724	201107	Non-specialists	2	2	TikTok	0	1	0	0	1	1
119	50	1417	289	301	317	Non-specialists	2	3	TikTok	0	0	0	0	1	0
120	51	40005	19345	1005	131824	Specialists	3	2	TikTok	0	1	0	0	1	1
121	130	1413	288	326	253	Non-specialists	3	2	TikTok	0	1	0	1	1	1
122	106	21543	12140	514	18344	Specialists	3	2	TikTok	0	1	0	1	0	1
123	84	42817	6612	11836	185563	Non-specialists	3	2	TikTok	0	1	0	0	1	1
124	180	57543	8387	4519	7949	Individual users	2	2	TikTok	0	1	1	1	1	0
125	533	11000	5142	1497	991	Non-specialists	3	3	Bilibili	0	1	1	1	0	0
126	40	563	318	85	107	Non-specialists	2	2	Bilibili	0	1	1	0	0	1
127	509	224000	33000	5650	8643	Non-specialists	4	4	Bilibili	0	1	1	1	1	1
128	505	1323	218	121	135	Individual users	2	2	Bilibili	0	0	0	0	1	0
129	197	7507	4190	1233	916	Specialists	3	2	Bilibili	1	1	1	0	0	1
130	814	7173	1643	822	1035	Non-specialists	3	2	Bilibili	0	1	1	0	1	0
131	618	700	486	282	287	Non-specialists	2	2	Bilibili	1	0	1	0	1	1
132	222	196	172	43	65	Non-specialists	2	3	Bilibili	1	0	1	1	1	1
133	607	6792	811	1810	605	Non-specialists	1	2	Bilibili	0	0	1	0	1	0
134	463	4304	2537	1032	1662	Specialists	3	4	Bilibili	1	1	1	1	0	1
135	795	37000	15000	1967	2374	Non-specialists	3	3	Bilibili	1	1	1	0	1	1
136	195	22000	1468	1317	1315	Individual users	1	2	Bilibili	0	0	0	0	1	0
137	538	2466	348	465	47	Individual users	2	3	Bilibili	0	0	1	1	0	1
138	856	156	440	7	170	Non-specialists	2	3	Bilibili	0	0	1	1	1	0
139	52	5	16	0	32	Non-specialists	1	2	Bilibili	0	1	1	0	0	0
140	507	105000	9987	4840	11000	Individual users	2	2	Bilibili	0	0	1	1	0	1
141	143	3695	212	141	32	Individual users	1	2	Bilibili	0	0	1	0	1	0
142	51	4	6	0	1	Specialists	1	2	Bilibili	0	1	0	0	0	1
143	139	1975	201	177	49	Individual users	2	2	Bilibili	0	0	0	0	1	0
144	257	540	177	394	69	Non-specialists	2	2	Bilibili	0	1	1	1	1	0
145	181	129	59	98	5	Non-specialists	2	2	Bilibili	0	0	1	1	1	0
146	522	14	4	3	1	Individual users	1	2	Bilibili	0	0	0	0	1	0
147	157	39000	4374	2624	487	Individual users	2	2	Bilibili	0	0	1	1	1	0
148	329	251	240	20	171	Specialists	3	3	Bilibili	0	0	1	0	1	1
149	206	8352	547	427	113	Individual users	2	2	Bilibili	0	0	1	0	1	0
150	302	7740	2448	467	1473	Specialists	3	2	Bilibili	1	1	1	0	0	1
151	488	691	212	228	89	Individual users	2	2	Bilibili	0	0	1	1	0	1
152	2948	98	125	0	24	Non-specialists	5	5	Bilibili	0	1	1	1	1	1
153	240	14000	660	373	36	Individual users	2	2	Bilibili	0	0	1	0	1	0
154	144	25	22	0	0	Specialists	3	2	Bilibili	0	1	0	0	0	1
155	841	1326	294	439	196	Individual users	2	2	Bilibili	0	0	1	1	1	0
156	51	45	50	2	52	Specialists	2	2	Bilibili	0	0	0	0	1	0
157	123	41000	2708	1152	365	Individual users	2	2	Bilibili	0	0	1	0	1	0
158	318	3441	394	274	121	Individual users	2	2	Bilibili	0	1	1	1	1	0
159	148	1836	153	153	10	Individual users	2	2	Bilibili	0	0	1	0	1	0
160	400	3765	2667	419	1252	Specialists	3	2	Bilibili	1	0	0	0	1	1
161	135	44000	3539	895	549	Individual users	2	2	Bilibili	0	0	0	0	1	0
162	87	77	44	1	75	Non-specialists	2	2	Bilibili	0	1	1	0	0	1
163	196	14000	1553	520	117	Individual users	1	2	Bilibili	0	0	1	0	1	0
164	104	1345	512	283	104	Non-specialists	2	2	Bilibili	0	1	1	0	1	1
165	191	206000	13000	3711	1487	Individual users	2	2	Bilibili	0	0	1	0	1	0
166	408	2140	1071	473	390	Specialists	4	3	Bilibili	1	1	1	1	1	1
167	144	388	155	48	238	Individual users	2	2	Bilibili	0	0	1	0	1	0
168	650	147	412	14	125	Non-specialists	1	2	Bilibili	0	0	1	1	1	0
169	265	19000	2104	1752	521	Individual users	2	2	Bilibili	0	1	1	1	1	0
170	110	5584	402	318	46	Individual users	2	2	Bilibili	0	0	0	1	1	0
171	204	7523	3330	1058	494	Specialists	3	3	Bilibili	0	1	1	1	0	1
172	131	2397	4742	512	184	Non-specialists	3	2	Bilibili	1	1	1	0	0	1
173	1341	21000	4157	1745	1883	Non-specialists	1	2	Bilibili	1	0	1	0	1	0
174	292	778	62	40	4	Individual users	2	2	Bilibili	0	0	1	0	1	0
175	496	31000	1625	4760	449	Non-specialists	1	1	Bilibili	0	0	1	1	1	0
176	2022	2191	5032	326	2019	Non-specialists	2	2	Bilibili	0	1	1	1	1	0
177	13	4695	127	53	5	Individual users	1	2	Bilibili	0	0	0	0	1	0
178	382	6161	874	875	195	Individual users	2	2	Bilibili	0	1	1	1	0	0
179	148	2318	2269	331	610	Non-specialists	1	2	Bilibili	0	1	1	0	0	1
180	133	5490	1240	649	783	Individual users	2	2	Bilibili	0	1	1	0	1	1
181	13	11000	205	101	18	Individual users	1	2	Bilibili	0	0	0	0	1	0
182	110	5123	363	145	18	Individual users	1	2	Bilibili	0	0	1	0	1	0
183	151	1077	525	181	104	Specialists	3	2	Bilibili	0	1	1	1	0	1
184	42	2379	933	222	273	Specialists	3	2	Bilibili	0	0	1	1	0	0
185	78	74000	3296	2371	331	Individual users	2	2	Bilibili	0	0	1	0	1	0
186	139	12000	1250	991	174	Individual users	1	2	Bilibili	0	0	0	0	1	1
187	404	282	544	139	174	Non-specialists	2	2	Bilibili	0	0	1	1	1	0
188	2023	528	1558	89	704	Non-specialists	2	2	Bilibili	0	1	1	1	1	0
189	964	5120	5433	623	1348	Specialists	3	2	Bilibili	0	1	1	1	0	1
190	68	2435	185	210	20	Individual users	1	2	Bilibili	0	0	0	0	1	0
191	120	1379	162	192	25	Individual users	1	2	Bilibili	0	0	1	0	1	0
192	225	297	241	42	28	Specialists	3	2	Bilibili	1	1	1	1	1	1
193	151	4748	316	190	40	Individual users	1	2	Bilibili	0	0	1	0	1	0
194	319	11000	771	930	129	Individual users	1	2	Bilibili	0	0	1	0	1	0
195	80	2985	316	192	34	Individual users	1	2	Bilibili	0	0	0	0	1	0
196	143	7676	697	548	101	Individual users	1	2	Bilibili	0	0	0	0	1	0
197	931	2096	243	289	61	Non-specialists	2	2	Bilibili	0	1	1	1	1	0
198	231	2609	795	575	448	Individual users	2	2	Bilibili	0	1	1	0	0	1
199	256	3278	314	274	98	Non-specialists	1	2	Bilibili	0	1	1	0	0	0
200	803	94000	58000	4604	21000	Non-specialists	4	4	Bilibili	1	1	1	1	1	1
201	298	417	285	36	183	Non-specialists	1	2	Bilibili	0	1	1	0	0	1
202	249	1379	55	32	3	Individual users	2	2	Bilibili	0	0	1	1	1	1
203	209	8749	370	201	42	Individual users	2	2	Bilibili	0	0	1	1	1	0
204	199	764	80	28	12	Individual users	1	2	Bilibili	0	0	1	0	1	0
205	111	2242	173	71	6	Individual users	1	2	Bilibili	0	0	1	0	1	0
206	196	1277	1367	3305	4561	Non-specialists	1	2	Bilibili	0	0	1	1	0	1
207	188	2488	511	396	72	Individual users	1	2	Bilibili	0	1	1	0	0	0
208	132	8717	464	359	37	Individual users	1	2	Bilibili	0	0	1	0	1	0
209	847	2251	2047	971	636	Specialists	3	3	Bilibili	0	1	0	1	1	1
210	159	2014	93	92	25	Individual users	1	2	Bilibili	0	0	1	0	1	0
211	151	982	79	34	9	Individual users	1	2	Bilibili	0	0	1	0	0	0
212	258	887	156	243	24	Individual users	2	2	Bilibili	0	0	1	1	1	0
213	104	4429	138	69	7	Individual users	1	2	Bilibili	0	0	0	0	1	0
214	121	2992	177	176	16	Individual users	1	2	Bilibili	0	0	1	1	1	0
215	510	704	832	575	221	Specialists	4	3	Bilibili	1	1	1	1	1	1
216	120	14000	729	304	72	Individual users	1	2	Bilibili	0	0	1	0	1	0
217	1962	1550	558	1313	136	Non-specialists	1	2	Bilibili	0	0	1	0	1	0
218	18	11000	581	308	39	Non-specialists	1	3	Bilibili	0	0	1	1	1	0
219	217	5286	377	316	41	Individual users	1	2	Bilibili	0	0	1	0	1	0
220	330	151	93	20	16	Non-specialists	2	2	Bilibili	0	1	1	1	1	1
221	1789	304	182	126	83	Individual users	2	2	Bilibili	1	1	1	1	1	1
222	171	2718	244	129	36	Individual users	1	2	Bilibili	0	1	1	0	0	1
223	129	2506	162	1152	13	Individual users	1	2	Bilibili	0	0	1	0	1	0
224	63	11000	362	247	28	Non-specialists	1	2	Bilibili	0	0	0	0	1	0
225	316	2013	118	121	22	Individual users	1	2	Bilibili	0	0	1	1	1	0
226	65	1415	128	158	11	Individual users	1	1	Bilibili	0	0	0	0	1	0
227	244	1347	274	1254	76	Individual users	1	1	Bilibili	0	0	1	1	1	0
228	269	471	130	66	25	Individual users	3	2	Bilibili	0	1	1	1	1	1
229	199	2347	137	209	14	Non-specialists	1	2	Bilibili	0	0	0	0	1	0
230	388	396	245	86	20	Non-specialists	1	1	Bilibili	0	1	0	0	1	1
231	94	50000	5195	3190	539	Individual users	2	2	Bilibili	0	1	1	1	1	1
232	322	6151	517	373	117	Individual users	2	2	Bilibili	0	1	1	0	0	1
233	277	1826	589	474	604	Individual users	2	2	Bilibili	0	1	1	1	1	1
234	77	1918	553	262	47	Individual users	2	2	Bilibili	0	0	1	0	0	1
